# Supplementary material for: Predictors of Higher Quality of Systematic Reviews Addressing Nutrition and Cancer Prevention
Source: Int J Environ Res Public Health. 2022 Jan 3;19(1):506. doi: 10.3390/ijerph19010506 (PMC8744691; doi:10.3390/ijerph19010506)
Supplement: Supplementary file 1 [file ijerph-19-00506-s001.zip]

Archive with 1 entries (1 files):
- ijerph-1447521-supplementary.pdf
